# Supplementary material for: Cell Density Effects in Different Cell Culture Media and Their Impact on the Propagation of Foot-And-Mouth Disease Virus
Source: Viruses. 2019 Jun 4;11(6):511. doi: 10.3390/v11060511 (PMC6631978; doi:10.3390/v11060511)
Supplement: Supplementary file 1 [file viruses-11-00511-s001.zip]

Archive with 6 entries (6 files):
- Fig S1.pptx
- Fig S2.1.tif
- Fig S2.2.tif
- Fig S2.3.tif
- Fig S3.tif
- sup Tables.xls
