# Supplementary material for: Cell Density Effects in Different Cell Culture Media and Their Impact on the Propagation of Foot-And-Mouth Disease Virus
Source: Viruses. 2019 Jun 4;11(6):511. doi: 10.3390/v11060511 (PMC6631978; doi:10.3390/v11060511)
Supplement: Supplementary file 1 [file viruses-11-00511-s001.zip › sup Tables.xls]

## Sheet: passage history
	Table S1: Overview about the samples used in this study, their origin and passage history.
	virus isolate	adapted to cell line in	origin	material	passage history*
	A24 Cruzeiro	BHK200	cell culture	supernatant	CP6 BHK2 WRL, BHK24 FLI		BHK4 = 3x BHK164, 1 x BHK179, 20 x BHK-2P
	A24 Cruzeiro	BHK300B	cell culture	supernatant	CP6 BHK2 WRL, BHK26 FLI		BHK4 = 3x BHK164, 1 x BHK179, 20 x BHK-2P, 2 x BHK_300B
	A24 Cruzeiro	BHK300G	cell culture	supernatant	CP6 BHK2 WRL, BHK26 FLI		BHK4 = 3x BHK164, 1 x BHK179, 20 x BHK-2P, 2 x BHK_300G
	O SAU/18/2015	BHK200	cell culture	supernatant	BTY/1/WRL, BHK/26/FLI		BHK26 = 9 x BHK179, 11 x BHK-InVitrus, 6 x BHK-2P
	O SAU/18/2015	BHK300B	cell culture	supernatant	BTY/1/WRL, BHK/29/FLI		BHK26 = 9 x BHK179, 11 x BHK-InVitrus, 6 x BHK-2P, 3 x BHK-2P_300B
	O SAU/18/2015	BHK300G	cell culture	supernatant	BTY/1/WRL, BHK/28/FLI		BHK26 = 9 x BHK179, 11 x BHK-InVitrus, 6 x BHK-2P, 2 x BHK-2P_300G
	* passage host/passage number/location
	cell lines: BHK: baby hamster kidney
	CP: cattle passage
	WRL: world reference laboratory, Pirbright, UK; FLI: Friedrich-Loeffler-Institut, Greifswald, Germany

## Sheet: Significances
Table S2.1: Statistics and significances for conditioned media testing in BHK300B with a cell density of 1 × 106 cells/mL.							Table S2.2: Statistics and significances for conditioned media testing in BHK300B with a cell density of 3 × 106 cells/mL.
Tukey's multiple comparisons test	Mean Diff.	95.00% CI of diff.	Significant?	Summary	Adjusted P Value		Tukey's multiple comparisons test	Mean Diff,	95,00% CI of diff,	Significant?	Summary	Adjusted P Value
0% vs. 10%	-0.3333	-0.8615 to 0.1948	No	ns	0.4103		0% vs. 10%	0.06667	-0.6028 to 0.7361	No	ns	0.9996
0% vs. 30%	-0.3667	-0.8948 to 0.1615	No	ns	0.3086		0% vs. 30%	0.1	-0.5695 to 0.7695	No	ns	0.9973
0% vs. 50%	-0.03333	-0.5615 to 0.4948	No	ns	>0.9999		0% vs. 50%	0.7333	0.06388 to 1.403	Yes	*	0.0253
0% vs. 70%	0.6333	0.1052 to 1.161	Yes	*	0.0116		0% vs. 70%	1167	0.4972 to 1.836	Yes	***	0.0001
0% vs. 100%	1733	1.205 to 2.261	Yes	****	<0.0001		0% vs. 100%	2267	1.597 to 2.936	Yes	****	<0.0001
10% vs. 30%	-0.03333	-0.5615 to 0.4948	No	ns	>0.9999		10% vs. 30%	0.03333	-0.6361 to 0.7028	No	ns	>0.9999
10% vs. 50%	0.3	-0.2281 to 0.8281	No	ns	0.5251		10% vs. 50%	0.6667	-0.002791 to 1.336	No	ns	0.0515
10% vs. 70%	0.9667	0.4385 to 1.495	Yes	****	<0.0001		10% vs. 70%	1.1	0.4305 to 1.769	Yes	***	0.0003
10% vs. 100%	2067	1.539 to 2.595	Yes	****	<0.0001		10% vs. 100%	2.2	1.531 to 2.869	Yes	****	<0.0001
30% vs. 50%	0.3333	-0.1948 to 0.8615	No	ns	0.4103		30% vs. 50%	0.6333	-0.03612 to 1.303	No	ns	0.072
30% vs. 70%	1	0.4719 to 1.528	Yes	****	<0.0001		30% vs. 70%	1067	0.3972 to 1.736	Yes	***	0.0005
30% vs. 100%	2.1	1.572 to 2.628	Yes	****	<0.0001		30% vs. 100%	2167	1.497 to 2.836	Yes	****	<0.0001
50% vs. 70%	0.6667	0.1385 to 1.195	Yes	**	0.0071		50% vs. 70%	0.4333	-0.2361 to 1.103	No	ns	0.3829
50% vs. 100%	1767	1.239 to 2.295	Yes	****	<0.0001		50% vs. 100%	1533	0.8639 to 2.203	Yes	****	<0.0001
70% vs. 100%	1.1	0.5719 to 1.628	Yes	****	<0.0001		70% vs. 100%	1.1	0.4305 to 1.769	Yes	***	0.0003
